# Supplementary material for: scSpecies: enhancement of network architecture alignment in comparative single-cell studies
Source: Genome Biol. 2025 Nov 20;26:397. doi: 10.1186/s13059-025-03866-2 (PMC12636211; doi:10.1186/s13059-025-03866-2)
Supplement: Supplementary file 2 — Additional file 2: Provides the raw values used to generate Fig. 4, organized in a multi-tab Excel file as Tables S1–S3. Table S1: Model performance comparison metrics for various models. Table S2: scSpecies alignment performance for small human liver target dataset. Table S3: scSpecies alignment performance for a reduced homologous gene set. [file 13059_2025_3866_MOESM2_ESM.xlsx]

## Sheet: README
Additional File 2: Contents Overview
Sheet	Description
Table S1	Comparison of model performance metrics for integrating data: scVI, scArches, scPoli, SATURN (with and without matching labels), sysVI, CellTypist, and a data-level nearest neighbor search with $k=25$ neighbors. For a detailed explanation of the performance metrics, refer to the metrics section. For scSpecies, we compare different nearest neighbor search sizes ($k=1$, $k=25$, and $k=250$) and eva…
Table S2	Comparison of the scSpecies alignment performance for small datasets for fine cell type labels. Between 1,000 and 10,000 cells were randomly sampled from the human liver cell dataset, and the model was aligned with the full mouse context dataset. Model performance for the full target dataset is listed in the "146,839" column. These results were used to generate Figure 4 within the results section…
Table S3	Comparison of the scSpecies alignment performance for a reduced gene set for fine cell type labels. Between 200 and 1,400 homologous target genes were removed from the human liver cell dataset. The data-level nearest neighbor search was then performed on this reduced gene set, and the model was aligned with the full mouse context dataset. We also included the results where we excluded the full sh…

## Sheet: Table S1
Table S1: Performance comparison for alignment approaches
Dataset	Target	Metric		Unintegrated				SATURN				Architecture Surgery				sysVI		scSpecies (Ours)
				PCA		scVI		Cell Labels		Leiden		scArches		scPoli				k=1, inter		k=25, inter		k=25, latent		k=250, inter
				Mean	SD	Mean	SD	Mean	SD	Mean	SD	Mean	SD	Mean	SD	Mean	SD	Mean	SD	Mean	SD	Mean	SD	Mean	SD
Liver Cell Atlas	Human target — Cross-species	Label transf.	BAS	0.255	NA	0.525	0.043	0.317	0.033	0.516	0.075	0.471	0.04	0.59	0.023	0.676	0.025	0.687	0.013	0.723	0.019	0.713	0.02	0.729	0.014
		Total	0.4*Mix+0.6*Bio	0.464	NA	0.64	0.005	0.509	0.006	0.614	0.014	0.571	0.01	0.571	0.009	0.672	0.012	0.649	0.005	0.678	0.004	0.675	0.003	0.685	0.006
		Bio. conserv.	Avg. Bio.	0.538	NA	0.682	0.007	0.525	0.011	0.633	0.016	0.615	0.01	0.655	0.005	0.694	0.005	0.647	0.007	0.679	0.003	0.678	0.004	0.683	0.004
			cASW	0.522	NA	0.54	0.004	0.554	0.004	0.661	0.03	0.554	0.003	0.611	0.008	0.587	0.008	0.523	0.002	0.534	0.004	0.533	0.004	0.539	0.003
			NMI	0.699	NA	0.837	0.003	0.686	0.002	0.808	0.013	0.761	0.007	0.786	0.008	0.831	0.003	0.804	0.004	0.84	0.003	0.84	0.005	0.845	0.006
			ARI	0.402	NA	0.763	0.025	0.355	0.043	0.504	0.023	0.586	0.042	0.601	0.025	0.783	0.019	0.721	0.027	0.796	0.009	0.794	0.01	0.8	0.012
			Iso F1	0.529	NA	0.59	0.005	0.503	0.008	0.559	0.012	0.559	0.003	0.622	0.006	0.573	0.006	0.541	0.002	0.543	0.002	0.544	0.002	0.547	0.003
		Species mixing	Avg. Mix.	0.352	NA	0.576	0.013	0.485	0.016	0.585	0.018	0.504	0.018	0.444	0.023	0.639	0.026	0.651	0.006	0.676	0.008	0.672	0.004	0.689	0.012
			PCR	0	NA	0.514	0.02	0.735	0.053	0.691	0.033	0.191	0.062	0.32	0.092	0.514	0.105	0.648	0.019	0.686	0.023	0.692	0.017	0.702	0.034
			bASW	0.477	NA	0.682	0.014	0.396	0.052	0.524	0.024	0.637	0.015	0.383	0.013	0.772	0.019	0.777	0.007	0.793	0.007	0.789	0.005	0.804	0.008
			GC	0.695	NA	0.882	0.01	0.663	0.025	0.792	0.016	0.849	0.013	0.813	0.011	0.857	0.013	0.859	0.004	0.856	0.01	0.858	0.009	0.856	0.01
			kBET	0.238	NA	0.227	0.034	0.147	0.084	0.331	0.057	0.34	0.014	0.259	0.008	0.411	0.027	0.319	0.01	0.368	0.026	0.351	0.015	0.396	0.019
	Mouse NAFLD target — Intra-species	Label transf.	BAS	0.649	NA	0.808	0.004	NA	NA	NA	NA	0.799	0.008	0.823	0.004	0.788	0.006	0.819	0.003	0.82	0.006	0.818	0.005	0.807	0.003
		Total	0.4*Mix+0.6*Bio	0.548	NA	0.656	0.01	NA	NA	NA	NA	0.662	0.007	0.707	0.007	0.684	0.009	0.629	0.007	0.638	0.01	0.639	0.014	0.656	0.011
		Bio. conserv.	Avg. Bio.	0.611	NA	0.65	0.002	NA	NA	NA	NA	0.679	0.005	0.741	0.003	0.678	0.007	0.667	0.005	0.661	0.006	0.661	0.008	0.663	0.006
			cASW	0.605	NA	0.546	0.003	NA	NA	NA	NA	0.607	0.003	0.743	0.002	0.616	0.005	0.556	0.003	0.555	0.003	0.554	0.003	0.553	0.003
			NMI	0.759	NA	0.841	0.001	NA	NA	NA	NA	0.85	0.003	0.87	0.004	0.832	0.006	0.845	0.005	0.842	0.005	0.843	0.009	0.846	0.005
			ARI	0.586	NA	0.676	0.003	NA	NA	NA	NA	0.716	0.017	0.773	0.006	0.702	0.023	0.725	0.015	0.708	0.019	0.708	0.023	0.717	0.02
			Iso F1	0.494	NA	0.539	0.002	NA	NA	NA	NA	0.544	0.002	0.579	0.006	0.562	0.003	0.543	0.003	0.541	0.003	0.54	0.003	0.538	0.004
		Species mixing	Avg. Mix.	0.452	NA	0.665	0.023	NA	NA	NA	NA	0.637	0.017	0.657	0.016	0.693	0.019	0.572	0.019	0.604	0.027	0.607	0.031	0.646	0.023
			PCR	0	NA	0.407	0.088	NA	NA	NA	NA	0.276	0.055	0.493	0.067	0.542	0.079	0.172	0.069	0.284	0.104	0.321	0.112	0.407	0.093
			bASW	0.78	NA	0.893	0.002	NA	NA	NA	NA	0.892	0.004	0.709	0.007	0.86	0.006	0.849	0.006	0.842	0.008	0.838	0.007	0.843	0.007
			GC	0.737	NA	0.91	0.01	NA	NA	NA	NA	0.897	0.005	0.863	0.006	0.896	0.008	0.899	0.006	0.897	0.008	0.898	0.009	0.898	0.005
			kBET	0.29	NA	0.45	0.01	NA	NA	NA	NA	0.482	0.016	0.563	0.013	0.475	0.017	0.366	0.015	0.392	0.036	0.372	0.039	0.434	0.018
Glioblastoma	Human target — Cross-species	Label transf.	BAS	0.377	NA	0.625	0.012	0.242	0.004	0.62	0.019	0.375	0.035	0.574	0.016	0.636	0.021	0.634	0.006	0.673	0.009	0.667	0.005	0.667	0.011
		Total	0.4*Mix+0.6*Bio	0.411	NA	0.58	0.009	0.477	0.009	0.645	0.008	0.534	0.011	0.608	0.007	0.621	0.012	0.606	0.011	0.626	0.011	0.624	0.008	0.628	0.009
		Bio. conserv.	Avg. Bio.	0.482	NA	0.532	0.013	0.432	0.01	0.623	0.013	0.518	0.013	0.619	0.01	0.557	0.017	0.55	0.019	0.565	0.019	0.565	0.014	0.563	0.012
			cASW	0.469	NA	0.514	0.004	0.449	0.02	0.681	0.014	0.495	0.005	0.577	0.01	0.548	0.003	0.519	0.003	0.531	0.002	0.53	0.002	0.532	0.003
			NMI	0.547	NA	0.633	0.006	0.546	0	0.763	0.01	0.595	0.011	0.695	0.008	0.666	0.021	0.638	0.015	0.674	0.017	0.674	0.01	0.674	0.011
			ARI	0.277	NA	0.428	0.05	0.245	0.002	0.454	0.029	0.357	0.041	0.55	0.029	0.459	0.051	0.476	0.065	0.495	0.06	0.493	0.047	0.496	0.038
			Iso F1	0.633	NA	0.553	0.007	0.488	0.023	0.592	0.019	0.625	0.005	0.655	0.006	0.554	0.009	0.569	0.005	0.562	0.005	0.565	0.005	0.55	0.008
		Species mixing	Avg. Mix.	0.305	NA	0.651	0.009	0.543	0.007	0.68	0.014	0.559	0.014	0.59	0.007	0.717	0.007	0.69	0.003	0.717	0.006	0.714	0.004	0.726	0.009
			PCR	0	NA	0.779	0.02	0.872	0.05	0.903	0.011	0.708	0.043	0.935	0.016	0.97	0.004	0.888	0.013	0.948	0.011	0.951	0.009	0.958	0.01
			bASW	0.475	NA	0.818	0.008	0.496	0.002	0.681	0.016	0.673	0.01	0.5	0.01	0.786	0.015	0.809	0.006	0.81	0.01	0.801	0.006	0.824	0.006
			GC	0.658	NA	0.904	0.006	0.615	0.003	0.829	0.016	0.795	0.018	0.826	0.009	0.88	0.008	0.887	0.01	0.904	0.01	0.907	0.009	0.899	0.009
			kBET	0.088	NA	0.105	0.014	0.19	0.017	0.306	0.037	0.059	0.007	0.099	0.008	0.23	0.009	0.175	0.008	0.207	0.017	0.194	0.008	0.221	0.023
White Adipose Tissue	Human target — Cross-species	Label transf.	BAS	0.471	NA	0.669	0.036	0.31	0.006	0.76	0.048	0.577	0.024	0.725	0.008	0.717	0.044	0.79	0.008	0.809	0.015	0.797	0.009	0.806	0.026
		Total	0.4*Mix+0.6*Bio	0.508	NA	0.553	0.004	0.459	0.014	0.681	0.01	0.539	0.006	0.647	0.01	0.704	0.022	0.728	0.005	0.733	0.009	0.727	0.008	0.741	0.005
		Bio. conserv.	Avg. Bio.	0.612	NA	0.646	0.004	0.46	0.016	0.675	0.014	0.645	0.006	0.699	0.011	0.696	0.023	0.724	0.006	0.735	0.007	0.733	0.008	0.735	0.006
			cASW	0.537	NA	0.53	0.004	0.417	0.017	0.856	0.011	0.529	0.005	0.808	0.009	0.611	0.021	0.545	0.004	0.537	0.008	0.533	0.007	0.541	0.005
			NMI	0.747	NA	0.799	0.005	0.605	0.012	0.742	0.015	0.788	0.006	0.796	0.009	0.834	0.019	0.884	0.01	0.903	0.011	0.899	0.012	0.905	0.01
			ARI	0.566	NA	0.637	0.007	0.27	0.011	0.359	0.038	0.63	0.016	0.598	0.035	0.733	0.05	0.9	0.016	0.916	0.018	0.91	0.018	0.919	0.014
			Iso F1	0.597	NA	0.62	0.008	0.548	0.068	0.744	0.037	0.631	0.01	0.593	0.013	0.608	0.016	0.566	0.01	0.585	0.012	0.59	0.011	0.576	0.01
		Species mixing	Avg. Mix.	0.351	NA	0.414	0.009	0.457	0.025	0.691	0.016	0.379	0.009	0.57	0.012	0.715	0.038	0.735	0.009	0.729	0.018	0.717	0.014	0.749	0.008
			PCR	0	NA	0	0	0.621	0.059	0.808	0.017	0	0	0.721	0.022	0.773	0.12	0.814	0.036	0.794	0.04	0.783	0.036	0.843	0.031
			bASW	0.659	NA	0.715	0.011	0.495	0.023	0.726	0.026	0.622	0.007	0.612	0.011	0.831	0.015	0.876	0.004	0.839	0.016	0.826	0.012	0.83	0.012
			GC	0.728	NA	0.866	0.026	0.577	0.024	0.891	0.022	0.812	0.016	0.795	0.009	0.875	0.019	0.869	0.003	0.908	0.008	0.911	0.005	0.91	0.009
			kBET	0.019	NA	0.075	0.013	0.135	0.03	0.337	0.023	0.084	0.027	0.153	0.026	0.378	0.037	0.38	0.016	0.378	0.034	0.348	0.02	0.411	0.016

## Sheet: Table S2
Table S2: scSpecies, k=25, intermediate alignment, fine cell labels
Dataset group	Target	Metric		Target dataset size (full context data set size)
				1,000		2,000		3,000		4,000		5,000		6,000		7,000		8,000		9,000		10,000		20,000		50,000		146.839
				Mean	SD	Mean	SD	Mean	SD	Mean	SD	Mean	SD	Mean	SD	Mean	SD	Mean	SD	Mean	SD	Mean	SD	Mean	SD	Mean	SD	Mean	SD
Liver Cell Atlas	Human target — Cross-species	Label transf.	BAS	0.619	0.037	0.619	0.017	0.656	0.05	0.657	0.041	0.659	0.046	0.67	0.044	0.683	0.04	0.684	0.043	0.69	0.045	0.685	0.033	0.726	0.013	0.739	0.011	0.728	0.015
		Total	0.4*Mix+0.6*Bio	0.728	0.005	0.727	0.006	0.733	0.005	0.735	0.003	0.735	0.006	0.736	0.005	0.737	0.006	0.737	0.004	0.737	0.005	0.74	0.005	0.743	0.005	0.742	0.004	0.744	0.004
		Bio. Conserv.	Avg. Bio.	0.7	0.005	0.701	0.005	0.707	0.006	0.708	0.005	0.709	0.006	0.709	0.006	0.71	0.007	0.709	0.007	0.708	0.006	0.71	0.006	0.712	0.005	0.711	0.004	0.709	0.006
			cASW	0.532	0.005	0.536	0.004	0.536	0.004	0.536	0.005	0.536	0.005	0.536	0.004	0.536	0.004	0.535	0.004	0.535	0.004	0.535	0.004	0.531	0.002	0.533	0.002	0.532	0.004
			NMI	0.859	0.006	0.858	0.006	0.867	0.007	0.869	0.006	0.87	0.006	0.871	0.007	0.873	0.007	0.871	0.008	0.871	0.008	0.873	0.006	0.877	0.005	0.876	0.004	0.874	0.007
			ARI	0.879	0.012	0.87	0.015	0.883	0.017	0.885	0.014	0.888	0.014	0.888	0.018	0.889	0.02	0.884	0.02	0.882	0.018	0.886	0.018	0.888	0.014	0.881	0.013	0.88	0.001
			Iso F1	0.531	0.007	0.539	0.007	0.543	0.006	0.541	0.004	0.541	0.004	0.542	0.003	0.542	0.002	0.544	0.003	0.545	0.003	0.545	0.003	0.552	0.002	0.553	0.002	0.549	0.001
		Species mix.	Avg. Mix.	0.769	0.012	0.767	0.012	0.772	0.009	0.775	0.007	0.775	0.009	0.777	0.01	0.778	0.007	0.781	0.009	0.781	0.008	0.785	0.008	0.789	0.01	0.788	0.01	0.796	0.009
			PCR	0.685	0.029	0.672	0.037	0.669	0.02	0.666	0.022	0.666	0.022	0.669	0.027	0.665	0.017	0.662	0.02	0.658	0.018	0.668	0.02	0.65	0.028	0.648	0.026	0.662	0.026
			GC	0.86	0.006	0.861	0.011	0.866	0.012	0.874	0.01	0.872	0.013	0.874	0.01	0.877	0.009	0.889	0.01	0.891	0.007	0.892	0.007	0.917	0.005	0.914	0.005	0.916	0.004
			bASW	0.784	0.019	0.792	0.011	0.805	0.013	0.807	0.009	0.811	0.011	0.811	0.011	0.815	0.012	0.815	0.012	0.816	0.011	0.819	0.009	0.826	0.004	0.829	0.006	0.833	0.004

## Sheet: Table S3
Table S3: scSpecies, k=25, intermediate alignment, fine cell labels
Dataset	Target	Metric		No. of removed hom. genes
				0		200		400		600		800		1000		1200		1400		1600		1808
				Mean	SD	Mean	SD	Mean	SD	Mean	SD	Mean	SD	Mean	SD	Mean	SD	Mean	SD	Mean	SD	Mean	SD
Liver Cell Atlas	Human target — Cross-species	Label transf.	BAS	0.724	0.014	0.677	0.012	0.671	0.022	0.644	0.015	0.607	0.004	0.539	0.017	0.54	0.007	0.505	0.01	0.435	0.025	0.68	0.016
		Total	0.4*Mix+0.6*Bio	0.673	0.004	0.667	0.004	0.661	0.001	0.652	0.003	0.649	0.003	0.652	0.003	0.648	0.003	0.647	0.002	0.637	0.005	0.644	0.008
		Bio. conserv.	Avg. Bio.	0.679	0.006	0.677	0.005	0.668	0.003	0.661	0.004	0.665	0.003	0.671	0.006	0.669	0.004	0.66	0.004	0.654	0.006	0.645	0.012
			cASW	0.536	0.003	0.531	0.004	0.529	0.003	0.527	0.003	0.528	0.003	0.534	0.003	0.531	0.002	0.521	0.003	0.515	0.004	0.531	0.005
			NMI	0.842	0.004	0.835	0.004	0.824	0.003	0.817	0.004	0.821	0.005	0.825	0.002	0.822	0.003	0.815	0.004	0.803	0.008	0.793	0.011
			ARI	0.792	0.013	0.791	0.011	0.781	0.009	0.76	0.014	0.77	0.006	0.777	0.019	0.775	0.011	0.756	0.012	0.75	0.02	0.717	0.036
			Iso F1	0.545	0.003	0.546	0.003	0.541	0.005	0.54	0.002	0.541	0.001	0.55	0.003	0.551	0.001	0.548	0.003	0.555	0.003	0.54	0.007
		Species mixing	Avg. Mix.	0.664	0.006	0.654	0.008	0.65	0.005	0.638	0.006	0.625	0.005	0.623	0.009	0.615	0.008	0.628	0.003	0.609	0.008	0.642	0.003
			bASW	0.798	0.006	0.785	0.004	0.783	0.009	0.776	0.005	0.756	0.007	0.723	0.007	0.711	0.009	0.732	0.002	0.695	0.022	0.772	0.008
			GC	0.879	0.011	0.87	0.005	0.867	0.007	0.863	0.005	0.865	0.006	0.875	0.011	0.867	0.01	0.879	0.005	0.884	0.011	0.851	0.007
			kBET	0.334	0.015	0.327	0.02	0.319	0.008	0.295	0.015	0.273	0.01	0.292	0.019	0.287	0.009	0.292	0.007	0.266	0.017	0.324	0.007
